# Supplementary material for: Single Nucleotide Polymorphisms of Porcine lncMGPF Regulate Meat Production Traits by Affecting RNA Stability
Source: Front Cell Dev Biol. 2021 Oct 22;9:731712. doi: 10.3389/fcell.2021.731712 (PMC8569700; doi:10.3389/fcell.2021.731712)
Supplement: Supplementary file 1 [file Data_Sheet_1.XLS]

## Sheet: American Large White pigs
Sample Name	c.35G>A	c.145C>T	c.196C>T	c.265T>C	c.273G>A	c.312C>T	c.315A>G	c.351C>T	c.358C>T	c.416T>C	Backfat Thickness(mm)	Loin Muscle Area(cm2)	Sex	Pedigree	Batch
MY1	AA	TT	TT	CC	AA	TT	GG	TT	TT	CC	11.49		Male	YYFQYC211033105	1
MY2	AA	TT	TT	CC	AA	TT	GG	TT	CT	TC	10.79		Male	YYZJKS212040911	1
MY3	AA	TT	TT	CC	AA	TT	GG	TT	CT	TC	9.63		Male	YYZJKS212040911	1
MY4	GA	CT	CT	TC	GA	CT	AG	CT	CT	TC	10.27		Male	YYFQYC211021604	1
MY5	GA	CT	CT	TC	GA	CT	AG	CT	CT	TC	12.79		Male	YYZJKS212025701	1
MY6	AA	TT	TT	CC	AA	TT	GG	TT	CC	TT	9.4		Male	YYZJKS212040911	1
MY7	GA	CT	CT	TC	GA	CT	AG	CT	CT	TC	10.31		Male	YYZJKS212025701	1
MY8	AA	TT	TT	CC	AA	TT	GG	TT	CT	TC	10.87		Male	YYZJKS211000101	1
MY9	AA	TT	TT	CC	AA	TT	GG	TT	CT	TC	9.88		Male	YYZJKS212040911	1
MY10	GA	CT	CT	TC	GA	CT	AG	CT	CT	TC	7.87		Male	YYZJKS212025701	1
MY11	AA	TT	TT	CC	AA	TT	GG	TT	CT	TC	8.02		Male	YYZJKS212036801	1
MY12	AA	TT	TT	CC	AA	TT	GG	TT	CT	TC	12.03		Male	YYFQYC211033105	1
MY13	GA	CT	CT	TC	GA	CT	AG	CT	CT	TC	8.5		Male	YYZJKS212025701	1
MY14	AA	TT	TT	CC	AA	TT	GG	TT	CT	TC	10.72		Male	YYZJKS212036801	1
MY15	AA	TT	TT	CC	AA	TT	GG	TT	CT	TC	8.22		Male	YYFQYC211033105	1
MY16	GG	CC	CC	TT	GG	CC	AA	CC	CC	TT	8.8		Male	YYZJKS212025701	1
MY17	GA	CT	CT	TC	GA	CT	AG	CT	CC	TT	8.62		Male	YYZJKS212069101	1
MY18	GA	CT	CT	TC	GA	CT	AG	CT	CT	TC	11.12		Male	YYZJKS212040911	1
MY19	GA	CT	CT	TC	GA	CT	AG	CT	CC	TT	8.62		Male	YYZJKS212025701	1
MY20	GA	CT	CT	TC	GA	CT	AG	CT	CC	TT	10.31		Male	YYZJKS212025701	1
MY21	AA	TT	TT	TC	AA	TT	GG	TT	CT	TC	10.58		Male	YYZJKS212040911	1
MY22	GA	CT	CT	TC	GA	CT	AG	CT	CT	TC	8.79		Male	YYZJKS212040911	1
MY23	AA	TT	TT	CC	AA	TT	GG	TT	TT	CC	8.82		Male	YYFQYC211024204	1
MY24	GA	CT	CT	TC	GA	CT	AG	CT	CT	TC	11.41		Male	YYZJKS212025701	1
MY25	GA	CT	CT	TC	GA	CT	AG	CT	CT	TC	10.12		Male	YYZJKS212025701	1
MY26	AA	TT	TT	CC	AA	TT	GG	TT	CT	TC	10.9		Male	YYZJKS212025701	1
MY27	AA	TT	TT	CC	AA	TT	GG	TT	CT	TC	8.1		Male	YYFQYC211033105	1
MY28	AA	TT	TT	CC	AA	TT	GG	TT	CT	TC	12.07		Male	YYZJKS212036801	1
MY29	GA	CT	CT	TC	GA	CT	AG	CT	CT	TC	8.31		Male	YYZJKS212069101	1
MY30	AA	TT	TT	CC	AA	TT	GG	TT	TT	CC	10.22		Male	YYZJKS212025701	1
MY31	AA	TT	TT	CC	AA	TT	GG	TT	CT	TC	9.2		Male	YYZJKS211000101	1
MY32	AA	TT	TT	CC	AA	TT	GG	TT	TT	CC	8.16		Female	YYZJKS212035903	2
MY33	AA	TT	TT	CC	AA	TT	GG	TT	TT	CC	9.81		Female	YYZJKS212025701	2
MY34	AA	TT	TT	CC	AA	TT	GG	TT	TT	CC	9.71		Female	YYZJKS212035903	2
MY35	AA	TT	TT	CC	AA	TT	GG	TT	CT	TC	9.47		Female	YYZJKS212036801	2
MY36	AA	TT	TT	CC	AA	TT	GG	TT	TT	CC	11.89		Male	YYZJKS213008802	2
MY37	GA	CT	CT	TC	GA	CT	AG	CT	CT	TC	9.59		Female	YYZJKS212025701	2
MY38	AA	TT	TT	CC	AA	TT	GG	TT	TT	CC	12.65		Female	YYFQYC211033105	2
MY39	AA	TT	TT	CC	AA	TT	GG	TT	CT	TC	9.3		Female	YYZJKS212025701	2
MY40	AA	TT	TT	CC	AA	TT	GG	TT	CT	TC	9.59		Female	YYZJKS212025701	2
MY41	GA	CT	CT	TC	GA	CT	AG	CT	CC	TT	11.25		Female	YYZJKS212025701	2
MY42	GA	CT	CT	TC	GA	CT	AG	CT	CT	TC	9.45		Female	YYZJKS212025701	2
MY43	GA	CT	CT	TC	GA	CT	AG	CT	CT	TC	8.45		Female	YYZJKS212025701	2
MY44	AA	TT	TT	CC	AA	TT	GG	TT	TT	CC	9.14		Female	YYZJKS212025701	2
MY45	GA	CT	CT	TC	GA	CT	AG	CT	CC	TT	8.12		Female	YYZJKS212025701	2
MY46	GA	CT	CT	TC	GA	CT	AG	CT	CT	TC	9.26		Female	YYZJKS212025701	2
MY47	GA	CT	CT	TC	GA	CT	AG	CT	CT	TC	8.96		Female	YYZJKS212036801	2
MY48	AA	TT	TT	CC	AA	TT	GG	TT	CT	TC	9.69		Female	YYZJKS212040911	2
MY49	AA	TT	TT	CC	AA	TT	GG	TT	TT	CC	9.14		Female	YYZJKS212025701	2
MY50	GG	CC	CC	TT	GG	CC	AA	CC	CC	TT	8.91		Female	YYFQYC210023305	2
MY51	GG	CC	CC	TT	GG	CC	AA	CC	CC	TT	9.12		Female	YYFQYC210023305	2
MY52	AA	TT	TT	CC	AA	TT	GG	TT	TT	CC	10.95		Female	YYZJKS212025701	2
MY53	AA	TT	TT	CC	AA	TT	GG	TT	CT	TC	9.93		Female	YYZJKS212040911	2
MY54	GA	CT	CT	TC	GA	CT	AG	CT	CT	TC	9.57		Female	YYFQYC211033105	2
MY55	GA	CT	CT	TC	GA	CT	AG	CT	CT	TC	11.68		Female	YYZJKS213008802	2
MY56	AA	TT	TT	CC	AA	TT	GG	TT	TT	CC	8.55		Female	YYZJKS212040911	2
MY57	GA	CT	CT	TC	GA	CT	AG	CT	CT	TC	10.62		Female	YYZJKS212025701	2
MY58	AA	TT	TT	CC	AA	TT	GG	TT	CT	TC	10.48		Female	YYZJKS212062901	2
MY59	AA	TT	TT	CC	AA	TT	GG	TT	TT	CC	8.45		Female	YYZJKS212025701	2
MY60	AA	TT	TT	CC	AA	TT	GG	TT	CT	TC	9.55		Female	YYZJKS211000101	2
MY61	GA	CT	CT	TC	GA	CT	AG	CT	CC	TT	8.48		Female	YYZJKS212062901	2
MY62	AA	TT	TT	CC	AA	TT	GG	TT	CT	TC	8.86		Female	YYZJKS212062901	2
MY63	AA	TT	TT	CC	AA	TT	GG	TT	CT	TC	8.98		Female	YYZJKS212062901	2
MY64	AA	TT	TT	CC	AA	TT	GG	TT	CT	TC	8.84		Female	YYFQYC211033105	2
MY65	GA	CT	CT	TC	GA	CT	AG	CT	CT	TC	11.08		Female	YYZJKS212025701	2
MY66	GA	TT	TT	CC	AA	CT	AG	CT	CT	CC	8.69		Female	YYFQYC211033105	2
MY67	AA	TT	TT	CC	AA	TT	GG	TT	CT	TC	9.85		Female	YYZJKS212040911	2
MY68	AA	TT	TT	CC	AA	TT	GG	TT	CT	TC	9.43		Female	YYZJKS212040911	2
MY69	AA	TT	TT	CC	AA	TT	GG	TT	CC	TT	8.7		Female	YYZJKS212040911	2
MY70	AA	TT	TT	CC	AA	TT	GG	TT	CT	TC	8.68		Female	YYZJKS212036801	2
MY71	AA	TT	TT	CC	AA	TT	GG	TT	CT	TC	10.36		Female	YYZJKS212036801	2
MY72	AA	TT	TT	CC	AA	TT	GG	TT	TT	CC	10.48		Female	YYZJKS212040911	2
MY85	GA	CT	CT	TC	GA	CT	AG	CT	CT	TC	9.46		Female	YYZJKS212025701	3
MY86	AA	TT	TT	CC	AA	TT	GG	TT	CT	TC	10.6497		Female	YYZJKS212040911	3
MY87	AA	TT	TT	CC	AA	TT	GG	TT	TT		9.0035		Female	YYZJKS212040911	3
MY88	AA	TT	TT	CC	AA	TT	GG	TT	CT	TC	8.737		Female	YYZJKS212040911	3
MY89	AA	TT	TT	CC	AA	TT	GG	TT	CT	TC	10.4098		Female	YYZJKS212040911	3
MY90	AA	TT	TT	CC	AA	TT	GG	TT	TT	CC	9.3835		Female	YYZJKS211003407	3
MY91	AA	TT	TT	CC	AA	TT	GG	TT	TT	CC	10.8655		Female	YYZJKS211003407	3
MY92	GA	CT	CT	TC	GA	CT	AG	CT	CC	TT	9.2628		Female	YYZJKS212036801	3
MY93	GA	CT	CT	TC	GA	CT	AG	CT	CT	TC	9.166		Female	YYZJKS212036801	3
MY94	GA	CT	CT	TC	GA	CT	AG	CT	CC	TT	9.8468		Female	YYZJKS212036801	3
MY95	AA	TT	TT	CC	AA	TT	GG	TT	TT	CC	11.2863		Female	YYFQYC211033105	3
MY96	GA	CT	CT	TC	GA	CT	AG	CT	CT	TC	11.0241		Female	YYFQYC211033105	3
MY97	GA	CT	CT	TC	GA	CT	AG	CT	CT	TC	8.57	53.85	Female	YYZJKS212043401	4
MY98	AA	TT	TT	CC	AA	TT	GG	TT	CT	TC	9.53	41.55	Female	YYZJKS212043401	4
MY99	AA	TT	TT	CC	AA	TT	GG	TT	TT	CC	9.5	47.04	Female	YYFQYC211033105	4
MY100	AA	TT	TT	CC	AA	TT	GG	TT	TT	CC	10.22	39	Female	YYZJKS213007704	4
MY101	AA	TT	TT	CC	AA	TT	GG	TT	CC	TT	8.97	40.72	Female	YYFQYC211033105	4
MY102	AA	TT	TT	CC	AA	TT	GG	TT	CT	TC	8.29	44.3	Female	YYFQYC211033105	4
MY103	AA	TT	TT	CC	AA	TT	GG	TT	TT	CC	9.38	47.11	Female	YYFQYC211033105	4
MY104	AA	TT	TT	CC	AA	TT	GG	TT	CT	TC	8.31	48.72	Female	YYFQYC211033105	4
MY105	AA	TT	TT	CC	AA	TT	GG	TT	CC	TT	8.96	40.23	Female	YYZJKS212062901	4
MY106	AA	TT	TT	CC	AA	TT	GG	TT	CT	TC	10.91	37.44	Female	YYFQYC211024204	4
MY107	AA	TT	TT	CC	AA	TT	GG	TT	CT	TC	9.41	37.82	Female	YYZJKS213005304	4
MY109	AA	TT	TT	CC	AA	TT	GG	TT	CT	TC	9.99	36.54	Male	YYZJKS212062901	4
MY110	AA	TT	TT	CC	AA	TT	GG	TT	CT	TC	8.42	38.14	Female	YYFQYC211024204	4
MY111	AA	TT	TT	CC	AA	TT	GG	TT	TT	CC	9.81	47.63	Female	YYZJKS212035903	4
MY112	GA	CT	CT	TC	GA	CT	AG	CT	CT	TC	9.35	44.45	Female	YYZJKS212035903	4
MY113	AA	TT	TT	CC	AA	TT	GG	TT	CT	TC	6.74	37.43	Female	YYZJKS212040911	4
MY114	AA	TT	TT	CC	AA	TT	GG	TT	CT	TC	8.26	43.75	Female	YYZJKS212036801	4
MY115	GA	CT	CT	TC	GA	CT	AG	CT	CT	TC	10.2	41.77	Female	YYFQYC211024204	4
MY116	AA	TT	TT	CC	AA	TT	GG	TT	CT	TC	11.81	44.37	Female	YYFQYC211024204	4
MY117	GA	CT	CT	TC	GA	CT	AG	CT	CC	TT	10.77	46.99	Female	YYZJKS212040911	4
MY118	GA	CT	CT	TC	GA	CT	AG	CT	CT	TC	10.04	47.13	Female	YYFQYC211033105	4
MY119	AA	TT	TT	CC	AA	TT	GG	TT	TT	CC	9.46	45.12	Female	YYZJKS211000101	4
MY121	GA	CT	CT	TC	GA	CT	AG	TT	CC	TT	11.31	37.89	Female	YYZJKS212069101	4
MY122	AA	TT	TT	CC	AA	TT	GG	TT	CT	TC	12.82	58.32	Female	YYFQYC211024204	4
MY123	AA	TT	TT	CC	AA	TT	GG	TT	TT	CC	9.05		Female	YYFQYC211033105	4
MY124	AA	TT	TT	CC	AA	TT	GG	TT	TT	CC	10.14	48.12	Female	YYZJKS212040911	4
MY125	AA	TT	TT	CC	AA	TT	GG	TT	CC	TT	8.2	36.16	Female	YYZJKS212040911	4
MY126	GA	CT	CT	TC	GA	CT	AG	CT	CT	TC	11.74	44.01	Female	YYZJKS212036801	4
MY127	GA	CT	CT	TC	GA	CT	AG	CT	CC	TT	14.37	45.7	Female	YYZJKS212069101	4
MY128	GA	CT	CT	TC	GA	CT	AG	CT	CT	TC	10.11	40.84	Female	YYZJKS212036801	4
MY129	GA	CT	CT	TC	GA	CT	AG	CT	CT	TC	9.16	55.17	Female	YYFQYC211021604	4
MY130	AA	TT	TT	CC	AA	TT	GG	TT	TT	CC	8.27	45.02	Female	YYFQYC211021604	4
MY131	AA	TT	TT	CC	AA	TT	GG	TT	TT	CC	8.13	46.83	Female	YYFQYC211021604	4
MY132	AA	TT	TT	CC	AA	TT	GG	TT	TT	CC	9.25	49.67	Female	YYFQYC211021604	4
MY133	AA	TT	TT	CC	AA	TT	GG	TT	TT	CC	10.01	44.37	Female	YYFQYC211024204	5
MY134	AA	TT	TT	CC	AA	TT	GG	TT	TT	CC	9.6484	44.68	Female	YYFQYC211024204	5
MY135	AA	TT	TT	CC	AA	TT	GG	TT	CT	TC	9.8	54.24	Female	YYZJKS212069101	5
MY136	GA	CT	CT	TC	GA	CT	AG	CT	CT	TC	10.58	48.44	Female	YYZJKS212069101	5
MY137	AA	TT	TT	CC	AA	TT	GG	TT	CT	TC	7.8173	36.02	Female	YYZJKS213005304	5
MY138	AA	TT	TT	CC	AA	TT	GG	TT	TT	CC	7.46	50.96	Female	YYZJKS213005304	5
MY139	GA	CT	CT	TC	GA	CT	AG	CT	CT	TT	8.64	41.56	Female	YYZJKS213007704	5
MY140	AA	TT	TT	CC	AA	TT	GG	TT	CT	CC	8.19	44.49	Female	YYZJKS213015102	5
MY141	AA	TT	TT	CC	AA	TT	GG	TT	TT	CC	8.6502	43.7	Female	YYZJKS211003407	5
MY142	GA	CT	CT	TC	GA	CT	AG	CT	CT	TT	7.78	41.73	Female	YYZJKS212036801	5
MY143	GA	CT	CT	TC	GA	CT	AG	CT	CC	TT	8.23	40.41	Female	YYZJKS212036801	5
MY144	GG	CT	CT	TC	GA	CT	AG	CT	CT	TC	8.85	44.48	Female	YYZJKS212025701	5
MY145	GA	CT	CT	TC	GA	CT	AG	CT	CT	TC	10.25	45.37	Female	YYZJKS212025701	5
MY146	GA	CT	CT	TC	GA	CT	AG	CT	CT	TC	8.43	37.12	Female	YYZJKS212036801	5
MY147	GG	CT	CT	TC	GA	CT	AG	CT	CT	TC	8.51	33.93	Female	YYZJKS212036801	5
MY148	AA	TT	TT	CC	AA	TT	GG	TT	CT	TC	7.93	47.33	Female	YYZJKS212043401	5
MY149	GA	CT	CT	TC	GA	CT	AG	CT	CT	TC	8.65	45.63	Female	YYZJKS213007704	5
MY150	GA	CT	CT	TC	GA	CT	AG	CT	CT	TC	8.76	38.99	Female	YYZJKS213007704	5
MY151	GA	CT	CT	TC	GA	CT	AG	CT	CT	TC	9.82	34.19	Female	YYZJKS213007704	5
MY152	AA	TT	TT	CC	AA	CT	AG	TT	CT	TC	8.92	39.12	Female	YYZJKS212043401	5
MY153	GA	CT	CT	TC	GA	CT	AG	CT	CT	TC	8.586	41.78	Female	YYZJKS213007704	5
MY154	AA	TT	TT	CC	AA	TT	GG	TT	TT	CC	10.86	45.11	Female	YYZJKS212025701	5
MY155	GA	CT	CT	TC	GA	CT	AG	CT	CT	TC	8.67	38.14	Female	YYZJKS212025701	5
MY156	GG	CC	CC	TT	GG	CC	AA	CC	CC	TT	9.07	33.08	Female	YYZJKS212025701	5
MY157	GA	CT	CT	TC	GA	CT	AG	CT	CT	TC	8.61	44.52	Female	YYZJKS212025701	5
MY158	GG	CC	CC	TT	GG	CC	AA	CC	CC	TT	12.53	41.92	Female	YYZJKS212025701	5
MY159	GA	CT	CT	TC	GA	CT	AG	CT	CT	TC	11.08	38.14	Female	YYZJKS212025701	5
MY160	GA	CT	CT	TC	GA	CT	AG	CT	CT	TC	8.9	46.71	Female	YYZJKS212025701	5
MY161	GA	CT	CT	TC	GA	CT	AG	CT	CT	TC	11.07	38.49	Female	YYZJKS212025701	5
MY162	AA	TT	TT	CC	AA	TT	GG	TT	TT	CC	10.93	44.61	Female	YYZJKS213022902	5
MY163	GG	CC	CC	TT	GG	CC	AA	CC	CC	TT	10.96	39.47	Male	YYZJKS212025701	5
MY164	AA	TT	TT	CC	AA	TT	GG	TT	TT	CC	7.65	45.35	Male	YYZJKS212035903	5
MY168	AA	TT	TT	CC	AA	TT	GG	TT	TT	CC	6.81	39.33	Female	YYZJKS212035903	5
MY169	AA	TT	TT	CC	AA	TT	GG	TT	TT	CC	8.44	53.72	Female	YYZJKS212035903	5
MY170	GA	CT	CT	TC	GA	CT	AG	CT	CT	TC	8.95	42.91	Female	YYZJKS213022902	5
MY171	AA	TT	TT	CC	AA	TT	GG	TT	CT	TC	7.8543	44.16	Female	YYZJKS213022902	5
MY172	AA	TT	TT	CC	AA	TT	GG	TT	CT	TC	8.52	45.13	Male	YYZJKS213005304	5
MY173	AA	TT	TT	CC	AA	TT	GG	TT	TT	CC	8.08	43.71	Male	YYZJKS213005304	5
MY174	AA	TT	TT	CC	AA	TT	GG	TT	TT	CC	8.58	40.51	Male	YYZJKS213000602	6
MY175	GA	CT	CT	TC	GA	CT	AG	CT	CC	TT	9.18	38.96	Male	YYZJKS213000602	6
MY176	AA	TT	TT	CC	AA	TT	GG	TT	TT	CC	8.93	43.3	Male	YYFQYC211033105	6
MY177	AA	TT	TT	CC	AA	TT	GG	TT	TT	CC	9.32	48.56	Male	YYZJKS213008802	6
MY178	AA	TT	TT	CC	AA	TT	GG	TT	CT	TC	7.94		Male	YYZJKS213000602	6
MY179	AA	TT	TT	CC	AA	TT	GG	TT	TT	CC	8.03		Male	YYZJKS213000602	6
MY180	AA	TT	TT	CC	AA	TT	GG	TT	CT	TC	11.54		Male	YYZJKS213008802	6
MY181	GA	CT	CT	TC	GA	CT	AG	CT	CT	TC	10.68	48.41	Male	YYZJKS212035903	6
MY182	GG	CC	CC	TT	GG	CC	AA	CC	CC	TT	10.7		Male	YYZJKS211003407	6
MY183	AA	TT	TT	CC	AA	TT	GG	TT	TT	CC	10.72	40.52	Male	YYZJKS213000602	6
MY184	AA	TT	TT	CC	AA	TT	GG	TT	TT	CC	9.03		Male	YYZJKS212069101	6
MY185	AA	TT	TT	CC	AA	TT	GG	TT	CT	TC	10.47	39.45	Male	YYZJKS213008802	6
MY186	GA	CT	CT	TC	GA	CT	AG	CT	CT	TT	9.16	43.65	Male	YYZJKS211003407	6
MY187	AA	TT	TT	CC	AA	TT	GG	TT	CT	TC	9.75	41.18	Male	YYZJKS212069101	6
MY188	GA	TT	CT	TC	GA	CT	AG	CT	CT	TT	8.61	40.19	Male	YYFQYC210023305	6
MY189	GG	CT	CT	TT	GG	CC	AA	CT	CT	TT	11.02	28	Male	YYZJKS213007704	6
MY190	GA	CT	CT	TC	GA	CT	AG	CT	CT	TC	10.8778	38.21	Female	YYFQYC210023305	6
MY191	GA	CT	CT	TC	GA	CT	AG	CT	CT	TC	8.9913	43.41	Female	YYFQYC210023305	6
MY192	GA	CT	CT	TC	GA	CT	AG	CT	CC	TT	11.45	35.92	Female	YYZJKS211003407	7
MY193	AA	TT	TT	CC	AA	TT	GG	TT	TT	CC	10.3	42.29	Female	YYZJKS212035903	7
MY194	GA	CT	CT	TC	GA	CT	AG	CT	CT	TT	10.56		Male	YYZJKS213007704	7
MY195	GG	CC	CC	TT	GG	CC	AA	CC	CC	TT	9.45	38.85	Female	YYZJKS213007704	7
MY196	GA	CT	CT	TC	GA	CT	AG	CT	CT	TC	11.84	35.61	Female	YYZJKS213007704	7
MY197	AA	TT	TT	CC	AA	TT	GG	TT	TT	CC	10.19	38.48	Female	YYZJKS213008802	7
MY198	GA	CT	CT	TC	GA	CT	AG	CT	CT	TT	10.54	33.4	Female	YYZJKS213007704	7
MY199	AA	TT	TT	CC	AA	TT	GG	TT	TT	CC	9.83	39.55	Female	YYZJKS211003407	7
MY200	GG	CC	CC	TT	GG	CC	AA	CC	CC	TT	10.99	46.28	Female	YYFQYC211033105	7
MY201	GG	CC	CC	TT	GG	CC	AA	CC	CC	TT	11.49	39.94	Male	YYFQYC211033105	7
MY202	GA	CT	CT	TC	GA	CT	AG	CT	CT	TC	7.79	45.8	Female	YYZJKS212036801	7
MY204	GA	CT	CT	TC	GA	CT	AG	CT	CT	TC	11.08	44.26	Female	YYFQYC211033105	7
MY205	AA	TT	TT	CC	AA	TT	GG	TT	CT	TC	9.04	49.62	Female	YYZJKS213007704	7
MY206	GA	CT	CT	TC	GA	CT	AG	CT	CT	TC	10.92	38.84	Male	YYZJKS212036801	7
MY207	GG	CT	CT	TC	GA	CT	AG	CT	CT	TC	10.66	38.32	Male	YYZJKS212036801	7
MY208	GA	CT	CT	TC	GA	CT	AG	CT	CT	TC	8.55	40.92	Female	YYZJKS212036801	7
MY209	GA	CT	CT	TC	GA	CT	AG	CT	CC	TT	10.2	32.66	Female	YYZJKS213007704	7
MY217	GA	CT	CT	TC	GA	CT	AG	CT	CC	TT	10.86	42.53	Female	YYZJKS213007704	7
MY218	GA	CT	CT	TC	GA	CT	AG	CT	CC	TT	10.78	43.52	Female	YYZJKS213007704	7
MY219	AA	TT	TT	CC	AA	TT	GG	TT	TT	CC	8.43	44.79	Female	YYZJKS212035903	7
MY220	AA	TT	TT	CC	AA	TT	GG	TT	CT	TC	8.83	36.43	Female	YYZJKS212069101	7
MY221	AA	TT	TT	CC	AA	TT	GG	TT	CT	TC	8.47	40.99	Female	YYZJKS212035903	7
MY222	GA	CT	CT	TC	GA	CT	AG	CT	CT	TC	10.71	44.79	Female	YYZJKS212035903	7
MY223	AA	TT	TT	CC	AA	TT	GG	TT	TT	CC	8.49	41.28	Female	YYZJKS213000602	7
MY224	AA	TT	TT	CC	AA	TT	GG	TT	CT	TC	10.3	49.4	Female	YYZJKS212069101	7
MY225	AA	TT	TT	CC	AA	TT	GG	TT	TT	CC	8.97	43.14	Female	YYZJKS213022902	7
MY226	GA	CT	CT	TC	GA	CT	AG	CT	CC	TT	10.34	45.82	Female	YYZJKS212069101	7
MY227	AA	TT	TT	CC	AA	TT	GG	TT	TT	CC	11.26	46.08	Female	YYZJKS212069101	7
MY228	AA	TT	TT	CC	AA	TT	GG	TT	CC	TT	8.85	46.17	Female	YYZJKS213000602	7
MY229	AA	TT	TT	CC	AA	TT	GG	TT	CT	TC	8.75	40.04	Female	YYZJKS212035903	7
MY230	AA	TT	TT	CC	AA	TT	GG	TT	TT	CC	11.99	48.33	Female	YYZJKS213000602	7
MY231	GA	CT	CT	TC	GA	CT	AG	CT	CT	TC	9.8	36.93	Female	YYZJKS212043401	7
MY232	AA	TT	TT	CC	AA	TT	GG	TT	TT	CC	8.74	40.28	Female	YYZJKS213008802	7
MY233	GA	CT	CT	TC	GA	CT	AG	CT	CT	TC	10.1483	40.89	Female	YYZJKS213007704	8
MY234	AA	TT	TT	CC	AA	TT	GG	TT	CT	TC	11.5036	35.1	Female	YYZJKS211000511	8
MY235	GA	CT	CT	TC	GA	CT	AG	CT	CT	TC	11.34		Female	YYZJKS211000511	8
MY236	GA	CT	CT	TC	GA	CT	AG	CT	CT	TC	10.0003	43.4	Female	YYZJKS211000511	8
MY237	GA	CT	CT	TC	GA	CT	AG	CT	CT	TC	11.1638	40.1	Male	YYZJKS213007704	8
MY238	AA	TT	TT	CC	AA	TT	GG	TT	TT	CC	9.2215	44.2	Female	YYZJKS213000602	8
MY239	AA	TT	TT	CC	AA	TT	GG	TT	TT	CC	9.147	43.5	Female	YYZJKS212035903	8
MY240	GA	CT	CT	TC	GA	CT	AG	CT	CT	TC	10.5945	38.8	Female	YYZJKS213007704	8
MY241	GA	CT	CT	TC	GA	CT	AG	CT	CT	TT	10.7969	42.2	Female	YYZJKS213007704	8
MY242	AA	TT	TT	CC	AA	TT	GG	TT	TT	CC	7.1054	45.2	Female	YYZJKS213000602	8
MY243	AA	TT	TT	CC	AA	TT	GG	TT	CT	TC	9.3978	41.3	Female	YYZJKS213005304	8
MY244	GA	CT	CT	TC	GA	CT	AG	CT	CC	TT	11.1831	38.15	Female	YYZJKS212069101	8
MY245	GA	CT	CT	TC	GA	CT	AG	CT	CT	TC	10.6355	36.6	Female	YYZJKS213007704	8
MY246	GG	CC	CC	TT	GG	CC	AA	CC	CC	TT	10.3262	42.8	Male	YYZJKS213007704	8
MY247	AA	TT	TT	CC	AA	TT	GG	TT	CT	TC	8.7548	38.5	Female	YYZJKS211003407	8
MY248	AA	TT	TT	CC	AA	TT	GG	TT	CT	TC	9.5648	45.3	Female	YYZJKS211003407	8
MY249	GG	CC	CC	TT	GG	CC	AA	CC	CC	TT	9.8081	41.7	Female	YYZJKS213007704	8
MY250	AA	TT	TT	CC	AA	TT	GG	TT	CT	TC	10.4416	41.7	Female	YYZJKS212035903	8
MY251	AA	TT	TT	CC	AA	TT	GG	TT	CT	TC	8.6881	39.2	Female	YYZJKS212036801	8
MY252	GA	CT	CT	TC	GA	CT	AG	CT	CC	TT	12.2851	38.1	Female	YYZJKS213007704	8
MY254	GA	CT	CT	TC	GA	CT	AG	CT	CT	TC	11.7914	40	Female	YYZJKS213007704	8
MY255	GA	CT	CT	TC	GA	CT	AG	CT	CT	TC	9.5929	48.1	Female	YYZJKS213007704	9
MY256	GA	CT	CT	TC	GA	CT	AG	CT	CT	TC	10.3886	31.6	Female	YYZJKS212025701	9
MY257	GA	CT	CT	TC	GA	CT	AG	CT	CT	TC	9.1148	34.6	Female	YYZJKS211003407	9
MY258	AA	TT	TT	CC	AA	TT	GG	TT	TT	CC	9.54		Male	YYZJKS212025701	9
MY259	GA	TT	TT	CC	AA	CT	AG	TT	TT	CC	10.6448	33	Female	YYZJKS213007704	9
MY260	GA	CT	CT	TC	GA	CT	AG	CT	CT	TC	8.3368	33.2	Female	YYZJKS212025701	9
MY261	AA	TT	TT	CC	AA	TT	GG	TT	TT	CC	9.5348	39.5	Female	YYZJKS213022902	9
MY262	AA	TT	TT	CC	AA	TT	GG	TT	TT	CC	7.4935	30.3	Female	YYZJKS212064101	9
MY263	AA	TT	TT	CC	AA	TT	GG	TT	TT	CC	9.0052	29	Female	YYZJKS213022902	9
MY264	AA	TT	TT	CC	AA	TT	GG	TT	CT	TC	8.6247	33.2	Female	YYZJKS213000602	9
MY265	AA	TT	TT	CC	AA	TT	GG	TT	TT	CC	9.1125	34.3	Female	YYZJKS213000602	9
MY266	AA	TT	TT	CC	AA	TT	GG	TT	CT	TC	7.7265	43.7	Female	YYZJKS212036801
MY267	GA	CT	CT	TC	GA	CT	AG	CT	CT	TC	8.7373	35.9	Female	YYZJKS213007704	10
MY268	AA	TT	TT	CC	AA	TT	GG	TT	CT	TC	9.2566	31.1	Female	YYZJKS213000602	10
MY269	AA	TT	TT	CC	AA	TT	GG	TT	CC	TT	9.329	36.8	Female	YYZJKS213000602	10
MY270	AA	TT	TT	CC	AA	TT	GG	TT	CT	TC	8.9784	32.6	Female	YYZJKS213000602	10
MY271	GA	CT	CT	TC	GA	CT	AG	CT	CT	TC	9.329	36.8	Female	YYZJKS213007704	10
MY272	AA	TT	TT	CC	AA	TT	GG	TT	CT	TC	8.4542	40.6	Female	YYZJKS212036801	10
MY273	GA	CT	CT	TC	GA	CT	AG	CT	CT	TC	9.2892	36.44	Female	YYZJKS213007704	10
MY274	GA	CT	CT	TC	GA	CT	AG	CT	CT	TC	9.0171	32.5	Female	YYZJKS213007704	10
MY275	AA	TT	TT	CC	AA	TT	GG	TT	TT	CC	8.6534	39.4	Female	YYZJKS212036801	10
MY276	AA	TT	TT	CC	AA	TT	GG	TT	CT	TC	9.86		Male	YYZJKS213000602	10
MY277	AA	TT	TT	CC	AA	TT	GG	TT	CT	TC	7.7908	37.4	Female	YYZJKS212069101	10
MY278	GA	CT	CT	TC	GA	CT	AG	CT	CC	TT	8.2053	42.9	Female	YYZJKS212069101	10
MY279	AA	TT	TT	CC	AA	TT	GG	TT	CT	TC	8.8292	40.9	Female	YYZJKS212036801	10
MY280	AA	TT	TT	CC	AA	TT	GG	TT	TT	CC	10.2348	39.9	Female	YYFQYC211024204	10
MY281	AA	TT	TT	CC	AA	TT	GG	TT	TT	CC	8.2789	48	Female	YYFQYC211024204	10
MY282	AA	TT	TT	CC	AA	TT	GG	TT	TT	CC	11.7464	42.2	Female	YYFQYC211024204	10
MY283	AA	TT	TT	CC	AA	TT	GG	TT	TT	CC	8.6143	45.5	Female	YYFQYC211024204	10
MY284	GA	CT	CT	TC	GA	CT	AG	CT	CC	TT	7.9449	42.6	Female	YYZJKS212069101	10
MY285	AA	TT	TT	CC	AA	TT	GG	TT	TT	CC	10.4979	43.3	Female	YYZJKS212036801	10
MY286	GA	CT	CT	TC	GA	CT	AG	CT	CC	TT	8.34		Female	YYZJKS212069101	10
MY287	AA	TT	TT	CC	AA	TT	GG	TT	TT	CC	7.1386	34.9	Female	YYZJKS212069101	10
MY288	AA	TT	TT	CC	AA	TT	GG	TT	TT	CC	7.92		Female	FRA35HJ31200373	10
MY297	AA	TT	TT	CC	AA	TT	GG	TT	TT	CC	9.1147	46.3	Female	YYZJKS213055902	10
MY298	AA	TT	TT	CC	AA	TT	GG	TT	TT	CC	8.341	48.1	Female	YYZJKS211003407	10
MY299	AA	TT	TT	CC	AA	TT	GG	TT	TT	CC	8.6382	40.9	Female	YYZJKS212069101	10
MY300	AA	TT	TT	CC	AA	TT	GG	TT	TT	CC	9.7614	42	Female	YYZJKS213022902	10
MY301	GA	CT	CT	TC	GA	CT	AG	CT	CT	TC	8.3368	30.6	Female	YYZJKS213000602	10
MY302	AA	TT	TT	CC	AA	TT	GG	TT	TT	CC	8.2288	39.3	Female	YYZJKS212069101	10
MY303	AA	TT	TT	CC	AA	TT	GG	TT	TT	CC	9.2403	29.7	Female	YYZJKS213000602	10
MY304	AA	TT	TT	CC	AA	TT	GG	TT	TT	CC	8.5075	42.3	Female	YYZJKS212025701	10
MY305	GG	CC	CC	TT	GG	CC	AA	CC	CC	TT	11.6014	43.8	Female	YYZJKS212025701	10
MY306	AA	TT	TT	CC	AA	TT	GG	TT	CT	TC	9.8856	30.6	Female	YYZJKS213055902	10
MY307	AA	TT	TT	CC	AA	TT	GG	TT	CT	TC	9.3801	33.8	Female	YYZJKS212036801	10
MY308	AA	TT	TT	CC	AA	TT	GG	TT	TT	CC	9.3807	36	Female	YYZJKS213022902	10
MY309	AA	TT	TT	CC	AA	TT	GG	TT	TT	CC	7.9747	35	Female	YYZJKS212036801	10
MY310	GA	CT	CT	TC	GA	CT	AG	CT	CT	TC	7.871	33.9	Female	YYZJKS213000602	10
MY311	AA	TT	TT	CC	AA	TT	GG	TT	TT	CC	8.1858	28.3	Female	YYZJKS213055902	10
MY312	AA	TT	TT	CC	AA	TT	GG	TT	CT	TC	8.7774	37.4	Female	YYZJKS212036801	10
MY313	AA	TT	TT	CC	AA	TT	GG	TT	CT	TC	11.8674	43	Male	YYZJKS213055902	10
MY314	AA	TT	TT	CC	AA	TT	GG	TT	TT	CC	8.3221	29.5	Male	YYZJKS213022902	10
MY315	AA	TT	TT	CC	AA	TT	GG	TT	CT	TC	9.3108	39	Female	YYZJKS213000602	10
MY316	AA	TT	TT	CC	AA	TT	GG	TT	CT	TC	9.6121	35	Female	YYZJKS212036801	11
MY317	AA	TT	TT	CC	AA	TT	GG	TT	TT	CC	8.6582	36.8	Female	YYZJKS213022902	11
MY318	AA	TT	TT	CC	AA	TT	GG	TT	TT	CC	7.4993	42.5	Female	YYZJKS211003407	11
MY319	AA	TT	TT	CC	AA	TT	GG	TT	TT	CC	10.9226	44.3	Female	YYZJKS213022902	11
MY320	GA	CT	CT	TC	GA	CT	AG	CT	CC	TT	8.0326	45.1	Male	YYZJKS211003407	11
MY321	AA	TT	TT	CC	AA	TT	GG	TT	CT	TC	8.86	41.4	Male	YYZJKS212036801	11
MY322	AA	TT	TT	CC	AA	TT	GG	TT	CT	TC	9.1845	46.1	Female	YYZJKS212036801	11
MY323	AA	TT	TT	CC	AA	TT	GG	TT	TT	CC	8.1554	41.2	Female	YYZJKS212036801	11
MY324	GG	CC	CC	TT	GG	CC	AA	CC	CC	TT	10.7421	36.1	Male	YYZJKS212025701	11
MY325	AA	TT	TT	CC	AA	TT	GG	TT	CT	TC	8.4929	36.8	Female	YYZJKS213000602	11
MY326	AA	TT	TT	CC	AA	TT	GG	TT	CT	TC	8.7374	40.7	Female	YYZJKS213000602	12
MY327	GA	CT	CT	TC	GA	CT	AG	CT	CT	TC	9.5	40.7	Female	YYZJKS213022902	12
MY328	AA	TT	TT	CC	AA	TT	GG	TT	CT	TC	8.3178	41.3	Female	YYZJKS213000602	12
MY329	AA	TT	TT	CC	AA	TT	GG	TT	CT	TC	9.5056	38.3	Female	YYZJKS212069101	12
MY330	AA	TT	TT	CC	AA	TT	GG	TT	CT	TC	9.0336	39.6	Female	YYZJKS212069101	12
MY331	GA	CT	CT	TC	GA	CT	AG	CT	CT	TC		44.3	Female	YYZJKS212025701	12
MY332	GA	CT	CT	TC	GA	CT	AG	CT	CT	TC	9.5848	34.6	Female	YYZJKS213022902	12
MY333	AA	TT	TT	CC	AA	TT	GG	TT	CT	TC	8.1304	44.7	Female	YYZJKS213000602	12
MY334	GA	CT	CT	TC	GA	CT	AG	CT	CC	TT	8.8367	39.1	Female	YYZJKS212069101	12
MY335	AA	TT	TT	CC	AA	TT	GG	TT	TT	CC			Female	YYZJKS212069101	12
MY336	AA	TT	TT	CC	AA	TT	GG	TT	CT	TC	9.3061	40	Female	YYZJKS212069101	12
MY337	AA	TT	TT	CC	AA	TT	GG	TT	TT	CC			Female		12
MY338	AA	TT	TT	CC	AA	TT	GG	TT	TT	CC			Female	YYZJKS213055902	12
MY339	AA	TT	TT	CC	AA	TT	GG	TT	TT	CC			Female		12
MY340	AA	TT	TT	CC	AA	TT	GG	TT	TT	CC	11.2026	38.5	Female	YYZJKS212036801	12
MY341	GA	CT	CT	TC	GA	CT	AG	CT	CT	TC			Female	YYZJKS211003407	12
MY342	AA	TT	TT	CC	AA	TT	GG	TT	CT	TC	9.313	42.2	Female	YYZJKS212064101	12
MY343	AA	TT	TT	CC	AA	TT	GG	TT	CT	TC	12.3811	38.2	Female	YYZJKS212064101	12
MY344	GA	CT	CT	TC	GA	CT	AG	CT	CT	TC	8.8492	40.9	Female	YYZJKS212036801	12
MY345	AA	TT	TT	CC	AA	TT	GG	TT	TT	CC	10.8547	40.64	Female	YYZJKS211003407	12
MY346	AA	TT	TT	CC	AA	TT	GG	TT	CT	TC		36.6	Female	YYZJKS213055902	12
MY347	GA	CT	CT	TC	GA	CT	AG	CT	CT	TC	10.3662	39.1	Female	YYZJKS211003407	12
MY348	GA	CT	CT	TC	GA	CT	AG	CT	CC	TT	9.1137	36.6	Female	YYZJKS211003407	12
MY349	AA	TT	TT	CC	AA	TT	GG	TT	CC	TT	9.8955	38.7	Female	YYZJKS212069101	12
MY350	GA	CT	CT	TC	GA	CT	AG	CT	CT	TC			Female	YYZJKS213022902	12
MY351	GA	CT	CT	TC	GA	CT	AG	CT	CT	TC	9.7614	42	Female	YYZJKS213022902	12
MY352	AA	TT	TT	CC	AA	TT	GG	TT	TT	CC	9.4366	38	Female	YYZJKS213022902	12
MY353	AA	TT	TT	CC	AA	TT	GG	TT	CT	TC	11.5534	36.7	Male	YYZJKS212036801	12
MY354	AA	TT	TT	CC	AA	TT	GG	TT	CT	TC	9.8027	44.7	Female	YYZJKS212036801	12
MY355	AA	TT	TT	CC	AA	TT	GG	TT	TT	CC	9.3728	37.3	Female	YYZJKS211003407	12
MY356	AA	TT	TT	CC	AA	TT	GG	TT	TT	CC	9.4092	45.1	Female	YYZJKS212025701	13
MY357	AA	TT	TT	CC	AA	TT	GG	TT	CT	TC	10.0076	48.4	Female	YYZJKS212025701	13
MY358	AA	TT	TT	CC	AA	TT	GG	TT	TT	CC	9.7236	40	Female	YYZJKS212025701	13
MY359	AA	TT	TT	CC	AA	TT	GG	TT	CT	TC	10.1653	40.24	Female	YYZJKS212025701	13
MY360	GA	CT	CT	TC	GA	CT	AG	CT	CT	TC	10.8141	41.2	Male	YYZJKS213007704	13
MY361	AA	TT	TT	CC	AA	TT	GG	TT	CT	TC	9.8398	41.6	Male	YYZJKS213055902	13
MY362	GA	CT	CT	TC	GA	CT	AG	CT	CT	TC	9.773	38.4	Female	YYZJKS213007704	13
MY363	AA	TT	TT	CC	AA	TT	GG	TT	CT	TC	9.0662	44.3	Female	YYZJKS213055902	13
MY364	GG	CC	CC	TT	GG	CC	AA	CC	CC	TT	12.1192	39	Female	YYZJKS213007704	13
MY365	GA	CT	CT	TC	GA	CT	AG	CT	CT	TC	8.6632	40	Female	YYZJKS213007704	13
MY366	AA	TT	TT	CC	AA	TT	GG	TT	TT	CC	10.7305	42.5	Female	YYZJKS113189102	13
MY367	AA	TT	TT	CC	AA	TT	GG	TT	CT	TC	11.0173	43.1	Female	YYZJKS113189102	13
MY368	GA	CT	CT	TC	GA	CT	AG	CT	CT	TC	11.7743	43.8	Female	YYZJKS213007704	13
MY369	GA	CT	CT	TC	GA	CT	AG	CT	CT	TC	10.5684	42.7	Female	YYZJKS213007704	13
MY370	AA	TT	TT	CC	AA	TT	GG	TT	TT	CC	9.4402	50	Female	YYZJKS212025701	13
MY371	GA	CT	CT	TC	GA	CT	AG	CT	CT	TC	7.734	46.2	Female	YYZJKS213055902	13
MY372	AA	TT	TT	CC	AA	TT	GG	TT	CT	TC	8.5843	48.2	Female	YYZJKS212025701	13
MY373	AA	TT	TT	CC	AA	TT	GG	TT	CT	TC	9.9652	41.9	Female	YYZJKS213055902	13
MY374	AA	TT	TT	CC	AA	TT	GG	TT	CT	TC	8.8499	44.3	Female	YYZJKS212025701	13
MY375	AA	TT	TT	CC	AA	TT	GG	TT	CT	TC	10.3711	38.3	Female	YYZJKS113189102	13
MY376	GA	CT	CT	TC	GA	CT	AG	CT	CT	TC	8.9992	32.9	Female	YYZJKS213007704	13
MY377	AA	TT	TT	CC	AA	TT	GG	TT	TT	CC	8.5493	42.4	Female	YYZJKS211003407	13
MY378	GA	CT	CT	TC	GA	CT	AG	CT	CT	TC	11.1717	46.8	Female	YYZJKS213055902	13
MY379	GA	CT	CT	TC	GA	CT	AG	CT	CT	TC	10.0567	44.7	Female	YYZJKS211003407	13
MY380	AA	TT	TT	CC	AA	TT	GG	TT	TT	CC	8.6629	45.4	Female	YYZJKS113189102	13
MY381	AA	TT	TT	CC	AA	TT	GG	TT	CT	TC	10.1953	46.4	Female	YYZJKS113189102	13
MY385	GA	CT	CT	TC	GA	CT	AG	CT	CT	TC	10.6692	42.2	Female	YYZJKS213007704	13
MY399	AA	TT	TT	CC	AA	TT	GG	TT	TT	CC	8.7959		Female	YYFQYC211024204	14
MY400	AA	TT	TT	CC	AA	TT	GG	TT	TT	CC	7.309		Female	YYFQYC211024204	14
MY401	AA	TT	TT	CC	AA	TT	GG	TT	TT	CC	7.62		Female	YYFQYC211024204	14
MY402	AA	TT	TT	CC	AA	TT	GG	TT	TT	CC	10.409		Female	YYFQYC211024204	14
MY403	AA	TT	TT	CC	AA	TT	GG	TT	TT	CC	8.1919		Female	YYFQYC211024204	14
MY404	AA	TT	TT	CC	AA	TT	GG	TT	TT	CC	8.6573		Female	YYFQYC211024204	14
MY405	AA	TT	TT	CC	AA	TT	GG	TT	TT	CC	9.2121		Female	YYFQYC211024204	14
MY406	AA	TT	TT	CC	AA	TT	GG	TT	CT	TC	8.7218		Female	YYFQYC211024204	14
MY407	AA	TT	TT	CC	AA	TT	GG	TT	CT	TC	10.6523		Female	YYFQYC211024204	14
MY408	AA	TT	TT	CC	AA	TT	GG	TT	TT	CC	10.3426		Female	YYFQYC211024204	14
MY409	AA	TT	TT	CC	AA	TT	GG	TT	TT	CC	11.3436		Female	YYFQYC211024204	14
MY410	AA	TT	TT	CC	AA	TT	GG	TT	CC	TT	10.3864		Female	YYZJKS212069101	14
MY411	GA	CT	CT	TC	GA	CT	AG	CT	CT	TC	11.3299		Female	YYZJKS113189402	14
MY412	AA	TT	TT	CC	AA	TT	GG	TT	TT	CC	11.053		Female	YYZJKS113189402	14
MY413	AA	TT	TT	CC	AA	TT	GG	TT	CT	TC	7.3203		Male	YYZJKS213047602	14
MY414	AA	TT	TT	CC	AA	TT	GG	TT	TT	CC	9.2497		Female	YYZJKS113189102	14
MY415	AA	TT	TT	CC	AA	TT	GG	TT	TT	CC	10.722		Female	YYZJKS212025701	14
MY416	GA	CT	CT	TC	GA	CT	AG	CT	CT	TC	11.2443		Female	YYZJKS213007704	14
MY417	GA	CT	CT	TC	GA	CT	AG	CT	CT	TC	10.1222		Female	YYZJKS213047602	14
MY418	GA	CT	CT	TC	GA	CT	AG	CT	CT	TC	10.0397		Female	YYZJKS213007704	14
MY419	AA	TT	TT	CC	AA	TT	GG	TT	TT	CC	8.8639		Female	YYZJKS113189102	14
MY420	AA	TT	TT	CC	AA	TT	GG	TT	TT	CC	8.5162		Female	YYZJKS213047602	14
MY421	GG	CC	CC	TT	GG	CC	AA	CC	CC	TT	11.977		Female	YYZJKS213007704	14
MY422	GA	CT	CT	TC	GA	CT	AG	CT	CC	TT	10.3036		Female	YYZJKS213007704	14
MY423	GA	CT	CT	TC	GA	CT	AG	CT	CC	TT	9.0657		Female	YYZJKS113189402	14
MY424	AA	TT	TT	CC	AA	TT	GG	TT	TT	CC	10.7866		Female	YYZJKS213055902	14
MY425	GG	CC	CC	TT	GG	CC	AA	CC	CC	TT	9.0922		Female	YYZJKS213047602	14
MY426	GA	CT	CT	TC	GA	CT	AG	CT	CT	TC	10.2506		Female	YYZJKS213047602	14
MY427	GG	CC	CC	TT	GG	CC	AA	CC	CC	TT	10.3885		Male	YYZJKS213047602	14
MY428	AA	TT	TT	CC	AA	TT	GG	TT	CT	TC	9.3933		Female	YYZJKS213047602	14
MY429	AA	TT	TT	CC	AA	TT	GG	TT	TT	CC	9.8514		Female	YYZJKS213055902	14
MY431	AA	TT	TT	CC	AA	TT	GG	TT	TT	CC	9.7056		Female	YYZJKS213022902	14
MY432	AA	TT	TT	CC	AA	TT	GG	TT	TT	CC	8.5716		Female	YYZJKS213022902	14
MY436	GA	CT	CT	TC	GA	CT	AG	CT	CT	TC	10.321		Female	YYZJKS212064101	14
MY437	AA	TT	TT	CC	AA	TT	GG	TT	TT	CC	10.6622		Female	YYZJKS213022902	14
MY438	AA	TT	TT	CC	AA	TT	GG	TT	CT	TC	13.1171		Female	YYZJKS113189402	14
MY439	GA	CT	CT	TC	GA	CT	AG	CT	CT	TC	10.209		Female	YYZJKS113189402	14
MY440	GA	CT	CT	TC	GA	CT	AG	CT	CT	TC	10.0875		Female		14
MY441	GA	CT	CT	TC	GA	CT	AG	CT	CT	TC	10.2999		Female	YYZJKS212064101	14
MY442	AA	TT	TT	CC	AA	TT	GG	TT	CC	TT	7.8251		Male	YYZJKS212064101	14
MY443	AA	TT	TT	CC	AA	TT	GG	TT	TT	CC	12.1252		Female	YYZJKS213090702	14
MY444	AA	TT	TT	CC	AA	TT	GG	TT	CT	CC	13.1614		Female	YYZJKS213007704	14
MY445	GA	CT	CT	TC	GA	CT	AG	CT	CT	TC	11.4912		Female	YYZJKS213055902	14
MY446	GG	CC	CC	TT	GG	CC	AA	CC	CC	TT	10.7531		Male	YYZJKS213007704	14
MY447	AA	TT	TT	CC	AA	TT	GG	TT	TT	CC	10.1062		Female	YYZJKS213007704	14
MY448	GA	CT	CT	TC	GA	CT	AG	CT	CT	TC	7.7882		Female	YYZJKS213047602	14
MY449	GA	CT	CT	TC	GA	CT	AG	CT	CT	TC	9.665		Female	YYZJKS113189102	14
MY450	AA	TT	TT	CC	AA	TT	GG	TT	TT	CC	7.0335		Female	YYZJKS213055902	14
MY451	AA	TT	TT	CC	AA	TT	GG	TT	TT	CC	9.5701		Female	YYZJKS213055902	14
MY452	AA	TT	TT	CC	AA	TT	GG	TT	TT	CC	9.7149		Female	YYZJKS213022902	14
MY453	AA	TT	TT	CC	AA	TT	GG	TT	CT	TC	10.7955		Female	YYZJKS213055902	14
MY454	AA	TT	TT	CC	AA	TT	GG	TT	TT	CC	9.4644		Female	YYZJKS213055902	14
MY455	AA	TT	TT	CC	AA	TT	GG	TT	TT	CC	9.2515		Female	YYZJKS213055902	14
MY456	AA	TT	TT	CC	AA	TT	GG	TT	TT	CC	6.534		Female	YYZJKS213055902	14
MY457	AA	TT	TT	CC	AA	TT	GG	TT	CT	TC	6.394		Female	YYZJKS213055902	14
MY458	AA	TT	TT	CC	AA	TT	GG	TT	TT	CC	11.1985		Female	YYZJKS213022902	14
MY459	AA	TT	TT	CC	AA	TT	GG	TT	TT	CC	9.862		Female	YYZJKS212025701	14
MY460	AA	TT	TT	CC	AA	TT	GG	TT	TT	CC	9.2728		Female	YYFQYC211024204	14
MY461	GA	CT	CT	TC	GA	CT	AG	CT	CT	TC	12.5705		Female	YYZJKS213007704	14
MY462	GA	CT	CT	TC	GA	CT	AG	CT	CC	TT	10.1719		Female	YYZJKS211003407	14
MY463	AA	TT	TT	CC	AA	TT	GG	TT	TT	CC	10.9737		Female	YYFQYC211024204	14
MY464	AA	TT	TT	CC	AA	TT	GG	TT	TT	CC	11.1702		Female	YYZJKS213047602	14
MY465	AA	TT	TT	CC	AA	TT	GG	TT	TT	CC	9.313		Female	YYZJKS212025701	14
MY467	GA	CT	CT	TC	GA	CT	AG	CT	CC	TT	11.0293		Female	YYZJKS212036801	14
MY468	AA	TT	TT	CC	AA	TT	GG	TT	CT	TC	11.178		Female	YYZJKS212025701	14
MY478	AA	TT	TT	CC	AA	TT	GG	TT	TT	CC	9.0789		Female	YYFQYC211024204	14
MY577	AA	TT	TT	CC	AA	TT	GG	TT	CT	TC	7.1088		Female	YYZJKS212036801	15
MY578	AA	TT	TT	CC	AA	TT	GG	TT	TT	CC	11.3353		Female	YYZJKS213007704	15
MY579	GA	CT	CT	TC	GA	CT	AG	CT	CT	TC	11.074		Female	YYZJKS213090702	15
MY580	AA	TT	TT	CC	AA	TT	GG	TT	TT	CC	10.5198		Female	YYZJKS113189102	15
MY581	GA	CT	CT	TC	GA	CT	AG	CT	CT	TC	8.8006		Female	YYZJKS213090702	15
MY582	AA	TT	TT	CC	AA	TT	GG	TT	TT	CC	12.3194		Female	YYZJKS213022902	15
MY583	AA	TT	TT	CC	AA	TT	GG	TT	TT	CC	7.1908		Female	YYZJKS213090702	15
MY584	GA	CT	CT	TC	GA	CT	AG	CT	CT	TC	9.7058		Female	YYZJKS213055902	15
MY585	AA	TT	TT	CC	AA	TT	GG	TT	TT	CC	10.8436		Female	YYZJKS213090702	15
MY586	AA	TT	TT	CC	AA	TT	GG	TT	CT	TC	9.5173		Female	YYZJKS212036801	15
MY587	AA	TT	TT	CC	AA	TT	GG	TT	TT	CC	9.93		Female	YYZJKS212036801	15
MY588	AA	TT	TT	CC	AA	TT	GG	TT	TT	CC	10.9008		Female	YYZJKS212036801	15
MY589	AA	TT	TT	CC	AA	TT	GG	TT	TT	CC	10.4271		Female	YYZJKS212036801	15
MY590	GA	CT	CT	TC	GA	CT	AG	CT	CT	TC	9.6011		Female	YYZJKS213055902	15
MY591	AA	TT	TT	CC	AA	TT	GG	TT	CT	TC	11.5538		Female	YYZJKS212036801	15
MY592	AA	TT	TT	CC	AA	TT	GG	TT	TT	CC	8.586		Female	YYZJKS212036801	15
MY606	GA	CT	CT	TC	GA	CT	AG	CT	CT	TC	8.0065		Female	YYZJKS213047602	16
MY607	GA	CT	CT	TC	GA	CT	AG	CT	CT	TC	11.4415		Female	YYZJKS213022902	16
MY608	AA	TT	TT	CC	AA	TT	GG	TT	TT	CC	9.4364		Female	YYZJKS213022902	16
MY609	GA	CT	CT	TC	GA	CT	AG	CT	CT	TC	8.1728		Female	YYZJKS213047602	16
MY610	AA	TT	TT	CC	AA	TT	GG	TT	TT	CC	8.2008		Female	YYZJKS213090702	16
MY611	GA	CT	CT	TC	GA	CT	AG	CT	CT	TC	8.6774		Female	YYZJKS213090702	16
MY612	AA	TT	TT	CC	AA	TT	GG	TT	TT	CC	8.282		Female	YYZJKS213055902	16
MY613	AA	TT	TT	CC	AA	TT	GG	TT	TT	CC	9.82		Female	YYZJKS213022902	16
MY614	AA	TT	TT	CC	AA	TT	GG	TT	TT	CC	7.7646		Female	YYZJKS213055902	16
MY615	GA	CT	CT	TC	GA	CT	AG	CT	CT	TC	11.5004		Female	YYZJKS213022902	16
MY616	AA	TT	TT	CC	AA	TT	GG	TT	TT	CC	10.1738		Female	YYZJKS213022902	16
MY617	GA	CT	CT	TC	GA	CT	AG	CT	CT	TC	10.4342		Female	YYZJKS213090702	16
MY618	AA	TT	TT	CC	AA	TT	GG	TT	TT	CC	9.9531		Female	YYZJKS213090702	16
MY619	AA	TT	TT	CC	AA	TT	GG	TT	CT	TC	8.0152		Female	YYZJKS213055902	16
MY620	AA	TT	TT	CC	AA	TT	GG	TT	TT	CC	9.8577		Female	YYZJKS213022902	16
MY621	AA	TT	TT	CC	AA	TT	GG	TT	TT	CC	9.7275		Female	YYZJKS213022902	16
MY622	GA	CT	CT	TC	GA	CT	AG	CT	CT	TC	7.3562		Female	YYZJKS213090702	16
MY623	AA	TT	TT	CC	AA	TT	GG	TT	CT	TC	10.4773		Female	YYZJKS213055902	16
MY624	AA	TT	TT	CC	AA	TT	GG	TT	TT	CC	8.5904		Female	YYZJKS213055902	16
MY625	AA	TT	TT	CC	AA	TT	GG	TT	TT	CC	7.9931		Female	YYZJKS213022902	16
MY626	AA	TT	TT	CC	AA	TT	GG	TT	TT	CC	9.7036		Female	YYZJKS213090702	16
MY627	GA	CT	CT	TC	GA	CT	AG	CT	CC	TT	8.5573		Female	YYZJKS213090702	16
MY628	GA	CT	CT	TC	GA	CT	AG	CT	CT	TC	9.2184		Female	YYZJKS213022902	16
MY629	GA	CT	CT	TC	GA	CT	AG	CT	CT	TC	10.009		Female	YYZJKS213022902	16
MY630	GA	CT	CT	TC	GA	CT	AG	CT	CT	TC	9.5134		Female	YYZJKS213007704	16
MY631	GG	CC	CC	TT	GG	CC	AA	CC	CC	TT	8.2769		Female	YYZJKS214002603	16
MY632	AA	TT	TT	CC	AA	TT	GG	TT	CT	TC	8.6678		Female	YYZJKS213022902	16
MY633	AA	TT	TT	CC	AA	TT	GG	TT	CC	TT	9.0991		Female	YYZJKS214002603	16

## Sheet: French Large White pigs
Sample Name	c.35G>A	c.145C>T	c.196C>T	c.265T>C	c.273G>A	c.312C>T	c.315A>G	c.351C>T	c.358C>T	c.416T>C
FY1	AA	TT	TT	CC	AA	TT	GG	TT	TT	CC
FY2	AA	TT	TT	CC	AA	TT	GG	TT	TT	CC
FY3	AA	TT	TT	CC	AA	TT	GG	TT	TT	CC
FY4	AA	TT	TT	CC	AA	TT	GG	TT	TT	CC
FY5	AA	TT	TT	CC	AA	TT	GG	TT	TT	CC
FY6	AA	TT	TT	CC	AA	TT	GG	TT	TT	CC
FY7	AA	TT	TT	CC	AA	TT	GG	TT	TT	CC
FY8	AA	TT	TT	CC	AA	TT	GG	TT	TT	CC
FY9	AA	TT	TT	CC	AA	TT	GG	TT	TT	CC
FY10	AA	TT	TT	CC	AA	TT	GG	TT	TT	CC
FY12	AA	TT	TT	CC	AA	TT	GG	TT	TT	CC
FY13	AA	TT	TT	CC	AA	TT	GG	TT	TT	CC
FY14	AA	TT	TT	CC	AA	TT	GG	TT	TT	CC
FY15	AA	TT	TT	CC	AA	TT	GG	TT	TT	CC
FY16	AA	TT	TT	CC	AA	TT	GG	TT	TT	CC
FY17	AA	TT	TT	CC	AA	TT	GG	TT	TT	CC
FY18	AA	TT	TT	CC	AA	TT	GG	TT	TT	CC
FY19	AA	TT	TT	CC	AA	TT	GG	TT	TT	CC
FY20	AA	TT	TT	CC	AA	TT	GG	TT	TT	CC
FY21	AA	TT	TT	CC	AA	TT	GG	TT	TT	CC
FY22	AA	TT	TT	CC	AA	TT	GG	TT	TT	CC
FY23	AA	TT	TT	CC	AA	TT	GG	TT	TT	CC
FY24	AA	TT	TT	CC	AA	TT	GG	TT	TT	CC
FY25	AA	TT	TT	CC	AA	TT	GG	TT	TT	CC
FY26	AA	TT	TT	CC	AA	TT	GG	TT	TT	CC
FY29	AA	TT	TT	CC	AA	TT	GG	TT	TT	CC
FY30	AA	TT	TT	CC	AA	TT	GG	TT	TT	CC
FY31	AA	TT	TT	CC	AA	TT	GG	TT	TT	CC
FY32	AA	TT	TT	CC	AA	TT	GG	TT	TT	CC
FY34	AA	TT	TT	CC	AA	TT	GG	TT	TT	CC
FY35	AA	TT	TT	CC	AA	TT	GG	TT	TT	CC
FY36	AA	TT	TT	CC	AA	TT	GG	TT	TT	CC
FY37	AA	TT	TT	CC	AA	TT	GG	TT	TT	CC
FY38	AA	TT	TT	CC	AA	TT	GG	TT	TT	CC
FY39	AA	TT	TT	CC	AA	TT	GG	TT	TT	CC
FY137	GA	CT	CT	TC	GA	CT	AG	CT	CT	TC
FY138	AA	TT	TT	CC	AA	TT	GG	TT	CT	CC
FY139	AA	TT	TT	CC	AA	TT	GG	TT	TT	CC
FY140	AA	TT	TT	CC	AA	TT	GG	TT	CT	TC
FY141	AA	TT	TT	CC	AA	TT	GG	TT	TT	CC
FY142	AA	TT	TT	CC	AA	TT	GG	TT	CT	TC
FY143	AA	TT	TT	CC	AA	TT	GG	TT	TT	CC
FY144	AA	TT	TT	CC	AA	TT	GG	TT	TT	CC
FY146	AA	TT	TT	CC	AA	TT	GG	TT	TT	CC
FY147	AA	TT	TT	CC	AA	TT	GG	TT	TT	CC
FY148	AA	TT	TT	CC	AA	TT	GG	TT	CT	TC
FY149	AA	TT	TT	CC	AA	TT	GG	TT	TT	CC
FY150	AA	TT	TT	CC	AA	TT	GG	TT	CT	TC
FY151	AA	TT	TT	CC	AA	TT	GG	TT	CT	TC
FY152	AA	TT	TT	CC	AA	TT	GG	TT	CT	TC
FY153	AA	TT	TT	CC	AA	TT	GG	TT	CT	TC
FY154	AA	TT	TT	CC	AA	TT	GG	TT	TT	CC
FY155	AA	TT	TT	CC	AA	TT	GG	TT	TT	CC
FY156	AA	TT	TT	CC	AA	TT	GG	TT	CC	TT
FY157	AA	TT	TT	CC	AA	TT	GG	TT	TT	CC
FY158	AA	TT	TT	CC	AA	TT	GG	TT	CT	TC
FY159	AA	TT	TT	CC	AA	TT	GG	TT	CT	TC
FY160	AA	TT	TT	CC	AA	TT	GG	TT	TT	CC
FY161	AA	TT	TT	CC	AA	TT	GG	TT	TT	CC
FY162	AA	TT	TT	CC	AA	TT	GG	TT	CT	TC
FY163	AA	TT	TT	CC	AA	TT	GG	TT	TT	CC
FY164	AA	TT	TT	CC	AA	TT	GG	TT	TT	CC
FY165	AA	TT	TT	CC	AA	TT	GG	TT	TT	CC
FY166	AA	TT	TT	CC	AA	TT	GG	TT	TT	CC
FY167	AA	TT	TT	CC	AA	TT	GG	TT	CT	TC
FY169	AA	TT	TT	CC	AA	TT	GG	TT	CT	TC
FY170	AA	TT	TT	CC	AA	TT	GG	TT	TT	CC
FY171	AA	TT	TT	CC	AA	TT	GG	TT	TT	CC
FY172	AA	TT	TT	CC	AA	TT	GG	TT	CT	TC
FY173	AA	TT	TT	CC	AA	TT	GG	TT	CT	TC
FY174	AA	TT	TT	CC	AA	TT	GG	TT	TT	CC
FY175	AA	TT	TT	CC	AA	TT	GG	TT	TT	CC
FY176	AA	TT	TT	CC	AA	TT	GG	TT	TT	CC
FY177	AA	TT	TT	CC	AA	TT	GG	TT	CT	TC
FY178	AA	TT	TT	CC	AA	TT	GG	TT	TT	CC
FY182	AA	TT	TT	CC	AA	TT	GG	TT	TT	CC
FY183	AA	TT	TT	CC	AA	TT	GG	TT	CT	TC
FY184	AA	TT	TT	CC	AA	TT	GG	TT	TT	CC
FY186	AA	TT	TT	CC	AA	TT	GG	TT	CT	TC
FY187	AA	TT	TT	CC	AA	TT	GG	TT	CT	TC
FY188	AA	TT	TT	CC	AA	TT	GG	TT	TT	CC
FY189	AA	TT	TT	CC	AA	TT	GG	TT	CT	TC
FY190	AA	TT	TT	CC	AA	TT	GG	TT	CT	TC
FY191	AA	TT	TT	CC	AA	TT	GG	TT	CT	TC
FY192	AA	TT	TT	CC	AA	TT	GG	TT	CT	TC
FY193	AA	TT	TT	CC	AA	TT	GG	TT	TT	CC
FY194	AA	TT	TT	CC	AA	TT	GG	TT	CT	TC
FY195	AA	TT	TT	CC	AA	TT	GG	TT	CT	TC
FY196	AA	TT	TT	CC	AA	TT	GG	TT	CT	TC
FY197	AA	TT	TT	CC	AA	TT	GG	TT	CC	TT
FY198	AA	TT	TT	CC	AA	TT	GG	TT	CC	TT
FY199	AA	TT	TT	CC	AA	TT	GG	TT	TT	CC
FY200	AA	TT	TT	CC	AA	TT	GG	TT	CT	TC
FY201	AA	TT	TT	CC	AA	TT	GG	TT	CT	TC
FY202	AA	TT	TT	CC	AA	TT	GG	TT	CT	TC
FY203	AA	TT	TT	CC	AA	TT	GG	TT	CT	TC
FY204	AA	TT	TT	CC	AA	TT	GG	TT	CC	TT
FY205	AA	TT	TT	CC	AA	TT	GG	TT	CT	TC
FY206	AA	TT	TT	CC	AA	TT	GG	TT	TT	CC
FY207	AA	TT	TT	CC	AA	TT	GG	TT	CT	TC
FY208	AA	TT	TT	CC	AA	TT	GG	TT	TT	CC
FY209	AA	TT	TT	CC	AA	TT	GG	TT	TT	CC
FY210	AA	TT	TT	CC	AA	TT	GG	TT	TT	CC
FY211	AA	TT	TT	CC	AA	TT	GG	TT	TT	CC
FY212	AA	TT	TT	CC	AA	TT	GG	TT	CT	TC
FY213	AA	TT	TT	CC	AA	TT	GG	TT	TT	CC
FY214	AA	TT	TT	CC	AA	TT	GG	TT	TT	CC
FY215	AA	TT	TT	CC	AA	TT	GG	TT	CT	TC
FY216	AA	TT	TT	CC	AA	TT	GG	TT	CT	TC
FY217	GA	CT	CT	TC	GA	CT	AG	CT	CT	TC
FY218	GA	CT	CT	TC	GA	CT	AG	CT	CT	TC
FY219	GA	CT	CT	TC	GA	CT	AG	CT	CT	TC
FY220	AA	TT	TT	CC	AA	TT	GG	TT	CT	TC

## Sheet: American Landrace pigs
Sample Name	c.35G>A	c.145C>T	c.196C>T	c.265T>C	c.273G>A	c.312C>T	c.315A>G	c.351C>T	c.358C>T	c.416T>C
ML17	GA	CT	CT	TC	GA	CT	AG	CT	CT	TC
ML18	AA	TT	TT	CC	AA	TT	GG	TT	TT	CC
ML19	AA	TT	TT	CC	AA	TT	TT	TT	TT	CC
ML20	GA	CT	CT	TC	GA	CT	AG	CT	CT	TC
ML21	AA	TT	TT	CC	AA	TT	GG	TT	CT	TC
ML26	GA	CT	CT	TC	GA	CT	AG	CT	CT	TC
ML28	GA	CT	CT	TC	GA	CT	AG	CT	CT	TC
ML29	AA	TT	TT	CC	AA	TT	GG	TT	CC	TT
ML30	GA	CT	CT	TC	GA	CT	AG	CT	CT	TT
ML31	GA	CT	CT	TC	GA	CT	AG	CT	CT	TC
ML32	AA	TT	TT	CC	AA	TT	GG	TT	TT	CC
ML36	GA	CT	CT	TC	GA	CT	AG	CT	CT	TC
ML37	GG	CC	CC	TT	GG	CC	AA	CC	CC	TT
ML38	AA	TT	TT	CC	AA	TT	GG	TT	TT	CC
ML39	GG	CC	CC	TT	GG	CC	AA	CC	CC	TT
ML40	AA	TT	TT	CC	AA	TT	GG	TT	CT	TC
ML41	GG	CC	CC	TT	GG	CC	AA	CC	CC	TT
ML42	AA	TT	TT	CC	AA	TT	GG	TT	TT	CC
ML47	GA	CT	CT	TC	GA	CT	AG	CT	CC	TT
ML48	AA	TT	TT	CC	AA	TT	GG	TT	TT	CC
ML50	GA	CT	CT	TC	GA	CT	AG	CT	CC	TC
ML51	AA	TT	TT	CC	AA	TT	GG	TT	TT	CC
ML52	GG	CC	CC	TT	GG	CC	AG	CT	CT	TC
ML54	GA	CT	CT	TC	GA	CT	AG	CT	CT	TC
ML55	AA	TT	TT	CC	AA	TT	GG	TT	TT	CC
ML56	AA	TT	TT	CC	AA	TT	GG	TT	CT	TC
ML57	GG	CC	CC	TT	GG	CC	AA	CC	CC	TT
ML58	GG	CC	CC	TT	GG	CC	AA	CC	CC	TT
ML59	GA	CT	CT	TC	GA	CT	AG	CT	CT	TT
ML60	AA	TT	TT	CC	AA	TT	GG	TT	CT	TC
ML61	GA	CT	CT	TC	GA	CT	AG	CT	CT	TC
ML62	GA	CT	TT	TC	GA	CT	AG	CT	CT	TC
ML63	GA	CT	TT	TC	GA	CT	AG	CT	CC	TT
ML64	GA	CT	TT	TC	GA	CT	AG	CT	CC	TT
ML65	AA	TT	TT	CC	AA	TT	GG	TT	CT	TC
ML66	GA	CT	CT	TC	GA	CT	AG	CT	CT	TC
ML67	GA	CT	CT	TC	GA	CT	AG	CT	CT	TC
ML68	GA	CT	CT	TC	GA	CT	AG	CT	CC	TT
ML69	GA	CT	CT	TC	GA	CT	AG	CT	CC	TT
ML70	GA	CT	CT	TC	GA	CT	AG	CT	CC	TT
ML71	AA	TT	TT	CC	AA	TT	GG	TT	TT	CC

## Sheet: French Landrace pigs
Sample Name	c.35G>A	c.145C>T	c.196C>T	c.265T>C	c.273G>A	c.312C>T	c.315A>G	c.351C>T	c.358C>T	c.416T>C
FL21	GG	CC	CC	TT	GG	CC	AA	CC	CC	TT
FL22	GA	CT	CT	TT	GA	CC	AA	CT	CT	TC
FL23	AA	TT	TT	CC	AA	TT	GG	TT	TT	CC
FL24	GG	CC	CC	TT	GG	CC	AA	CT	CT	TT
FL25	GA	CT	CT	TC	GA	CT	AG	CT	CT	TC
FL26	GG	CC	CC	TT	GG	CC	AA	CC	CC	TT
FL27	AA	TT	TT	CC	AA	TT	GG	TT	TT	CC
FL30	GG	CC	CC	TT	GG	CC	AA	CC	CC	TT
FL31	GG	CT	CT	TC	GA	CC	AA	CT	CT	TC
FL32	GA	CT	CT	TC	GA	CT	AG	CT	CT	TC
FL33	GA	CT	CT	TC	GA	CT	AG	CT	CT	TC
FL34	GA	CT	CT	TC	GA	CT	AG	CT	CT	TC
FL35	GG	CC	CC	TT	GG	CC	AA	CC	CC	TT
FL36	AA	TT	TT	CC	AA	TT	GG	TT	CT	TC
FL38	GA	CT	CT	TC	GA	CT	AG	CT	CT	TC
FL39	GA	CT	CT	TC	GA	CT	AG	CT	CT	TC
FL40	GA	CT	CT	TC	GA	CT	AG	CT	CT	TC
FL41	GA	CT	CT	TC	GA	CT	AG	CT	CC	TT
FL42	GG	CC	CC	TT	GG	CC	AA	CC	CC	TT
FL43	GA	CT	CT	TC	GA	CT	AG	CT	CT	TC
FL44	GG	CT	CT	TC	GA	CC	AA	CT	CT	TT
FL45	GA	CT	CT	TC	GA	CT	AG	CT	CT	TC
FL46	GA	CT	CT	TC	GA	CT	AG	CT	CC	TT
FL47	AA	TT	TT	CC	AA	TT	GG	TT	TT	CC
FL48	GA	CT	CT	TC	GA	CT	AG	CT	CT	TC
FL49	GA	CT	CT	TC	GA	CT	AG	CT	CT	TC
FL50	AA	TT	TT	CC	AA	TT	GG	TT	TT	CC
FL51	GA	CT	CT	TC	GA	CT	AG	CT	CT	TC
FL52	AA	TT	TT	CC	AA	TT	GG	TT	CT	TC
FL53	AA	TT	TT	CC	AA	TT	GG	TT	TT	CC
FL54	AA	TT	TT	CC	AA	TT	GG	TT	CT	TC
FL55	GA	CT	CT	TC	GA	CT	AG	CT	CC	TT
FL56	GA	CT	CT	TC	GA	CT	AG	CT	CC	TT
FL57	AA	TT	TT	CC	AA	TT	GG	TT	TT	CC
FL58	GA	CT	CT	TC	GA	CT	AG	CT	CC	TT
FL59	AA	TT	TT	CC	AA	TT	GG	TT	TT	CC
FL61	AA	TT	TT	CC	AA	TT	GG	TT	CT	TC
FL62	AA	TT	TT	CC	AA	TT	GG	TT	TT	CC
FL63	GA	CT	CT	TC	GA	CT	AG	CT	CC	TT
FL64	AA	TT	TT	CC	AA	TT	GG	TT	CT	TC
FL65	AA	TT	TT	CC	AA	TT	GG	TT	TT	CC
FL68	AA	TT	TT	CC	AA	CT	AG	CT	CT	CC
FL70	GA	CT	CT	TC	GA	CT	AG	CT	CT	TC
FL72	AA	TT	TT	CC	AA	TT	GG	TT	CT	TC
FL74	GA	CT	CT	TC	GA	CT	AG	CT	CC	TT
FL75	GA	CT	CT	TC	GA	CT	AG	CT	CT	TC
FL78	GA	CT	CT	TC	GA	CT	AG	CT	CC	TT
FL79	GA	CT	CT	TC	GA	CT	AG	CT	CC	TT
FL80	GA	CT	CT	TC	GA	CT	AG	CT	CT	TC
FL81	GA	CC	CC	TT	GG	CC	AA	CC	CC	TT
FL82	GG	CC	CC	TT	GG	CC	AA	CC	CC	TT
FL83	GA	CT	CT	TC	GA	CT	AG	CT	CT	TC
FL84	GG	CC	CC	TT	GG	CC	AA	CC	CC	TT
FL85	GA	CT	CT	TC	GA	CT	AG	CT	CC	TT
FL86	GA	CT	CT	TC	GA	CT	AG	CT	CT	TC
FL87	GG	CC	CC	TT	GG	CC	AA	CC	CC	TT
FL88	GA	CT	CT	TC	GA	CT	AG	CT	CT	TC
FL89	GG	CC	CC	TT	GG	CC	AA	CC	CC	TT
FL90	GG	CC	CC	TT	GG	CC	AA	CC	CC	TT
FL91	GA	CT	CT	TC	GA	CT	AG	CT	CT	TC
FL92	GA	CT	CT	TC	GA	CT	AG	CT	CT	TC
FL93	GA	CT	CT	TC	GA	CT	AG	CT	CT	TC
FL94	GA	CT	CT	TC	GA	CT	AG	CT	CT	TC
FL96	GG	CC	CC	TT	GG	CC	AA	CC	CC	TT
FL97	GA	CT	CT	TC	GA	CT	AG	CT	CT	TC
FL98	GA	CT	CT	TC	GA	CT	AG	CT	CT	TC
FL99	GA	CT	CT	TC	GA	CT	AG	CT	CC	TT
FL100	AA	TT	TT	CC	AA	TT	GG	TT	CT	TC
FL101	AA	TT	TT	CC	AA	TT	GG	TT	TT	CC
FL102	AA	TT	TT	CC	AA	TT	GG	TT	TT	CC
FL103	GG	CC	CC	TT	GG	CC	AA	CC	CC	TT
FL104	AA	TT	TT	CC	AA	TT	GG	TT	TT	CC
FL105	GG	CC	CC	TT	GG	CC	AA	CC	CC	TT
FL107	GA	CT	CT	TC	GA	CT	AG	CT	CT	TC
FL108	GA	CT	CT	TC	GA	CT	AG	CT	CT	TC
FL109	GA	CT	CT	TC	GA	CT	AG	CT	CC	TT
FL110	GG	CC	CC	TT	GG	CC	AA	CC	CC	TT
FL111	GG	CC	CC	TT	GG	CC	AA	CT	CT	TT
FL112	GG	CT	CT	TC	GA	CC	AA	CT	CT	TT
FL113	GG	CC	CC	TT	GG	CC	AA	CT	CT	TT
FL114	GG	CT	CT	TT	GG	CC	AA	CT	CT	TT
FL115	GG	CC	CC	TT	GG	CC	AA	CC	CC	TT
FL116	GA	CT	CT	TC	GA	CT	AG	CT	CT	TC
FL117	AA	TT	TT	CC	AA	TT	GG	TT	CC	TT
FL118	AA	TT	TT	CC	AA	TT	GG	TT	CC	TT
FL119	AA	TT	TT	CC	AA	TT	GG	TT	CT	TC
FL120	GA	CT	CT	TC	GA	CT	AG	CT	CC	TT
FL121	GA	CT	CT	TC	GA	CT	AG	CT	CT	TC
FL122	GA	CT	CT	TC	GA	CT	AG	CT	CT	TC
FL123	AA	TT	TT	CC	AA	TT	GG	TT	TT	CC
FL125	GA	CT	CT	TC	GA	CT	AG	CT	CC	TT
FL126	GA	CT	CT	TC	GA	CT	AG	CT	CT	TC
FL128	GA	CT	CT	TC	GA	CT	AG	CT	CT	TC
FL129	GG	CC	CC	TT	GG	CC	AA	CC	CC	TT
FL130	AA	TT	TT	CC	AA	TT	GG	TT	CT	TC
FL131	AA	TT	TT	CC	AA	TT	GG	TT	TT	CC
FL133	GG	CC	CC	TT	GG	CC	AA	CC	CC	TT
FL145	GA	CT	CT	TC	GA	CT	AG	CT	CT	TC
FL146	GA	TT	TT	TC	GA	CT	AG	TT	TT	CC
FL147	AA	TT	TT	CC	AA	TT	GG	TT	TT	CC
FL149	AA	TT	TT	CC	AA	TT	GG	TT	CT	TC
FL152	GA	CT	CT	TC	GA	CT	AG	CT	CT	TC
FL153	GA	CT	CT	TC	GA	CT	AG	CT	CT	TT
FL154	AA	TT	TT	CC	AA	TT	GG	TT	CT	TC
FL155	GA	CT	CT	TC	GA	CT	AG	CT	CT	TC
FL156	GA	CT	CT	TC	GA	CT	AG	CT	CC	TT

## Sheet: Enshi hei pigs
Sample Name	c.35G>A	c.145C>T	c.196C>T	c.265T>C	c.273G>A	c.312C>T	c.315A>G	c.351C>T	c.358C>T	c.416T>C
1	GG	CC	CC	TT	GG	CC	AA	CC	CC	TT
2	GG	CC	CC	TT	GG	CC	AA	CC	CC	TT
3	GA	CT	CT	TC	GG	CT	AA	CC	CT	TT
4	GG	CC	CC	TT	GG	CC	AA	CC	CC	TT
5	GA	CT	CT	TC	GG	CT	AA	CC	CT	TT
6	GA	CT	CT	TC	GG	CT	AA	CC	CT	TT
7	GG	CC	CC	TT	GG	CC	AA	CC	CC	TT
8	GG	CC	CC	TT	GG	CC	AA	CC	CC	TT
9	GG	CC	CC	TT	GG	CC	AA	CC	CC	TT
10	GG	CC	CC	TT	GG	CT	AA	CC	CC	TT
11	GA	CT	CT	TC	GG	CT	AA	CC	CT	TT
12	GG	CC	CC	TT	GG	CC	AA	CC	CC	TT
13	GA	CT	CT	TC	GG	CT	AA	CT	CC	TT
14	GA	CT	CT	TC	GG	CT	AA	CC	CT	TT
15	GG	CC	CC	TT	GG	CC	AA	CC	CC	TT
16	GG	CC	CC	TT	GG	CC	AA	CC	CC	TT

## Sheet: Bamei pigs
Sample Name	c.35G>A	c.145C>T	c.196C>T	c.265T>C	c.273G>A	c.312C>T	c.315A>G	c.351C>T	c.358C>T	c.416T>C
1	GA	CT	CT	TC	GA	CT	AG	CT	CT	TC
2	GA	CT	CT	TC	GA	CT	AG	CT	CT	TC
3	GG	CC	CC	TT	GG	CC	AA	CC	CC	TT
4	GA	CT	CT	TC	GA	CT	AG	CT	CT	TC
5	GA	CT	CT	TC	GA	CT	AG	CT	CT	TC
6	GA	CT	CT	TC	GA	CT	AG	CT	CC	TT
7	GA	CT	CT	TC	GA	CT	AG	CT	CC	TT
8	GA	CT	CT	TC	GA	CT	AG	CT	CT	TC

## Sheet: Jianli pigs
Sample Name	c.35G>A	c.145C>T	c.196C>T	c.265T>C	c.273G>A	c.312C>T	c.315A>G	c.351C>T	c.358C>T	c.416T>C
1	GG	CC	CC	TT	GG	CC	AA	CC	CC	TT
2	GG	CC	CC	TT	GG	CC	AA	CC	CC	TT
3	GG	CC	CC	TT	GG	CC	AA	CC	CC	TT
4	GG	CC	CC	TT	GG	CC	AA	CC	CC	TT
5	GG	CC	CC	TT	GG	CC	AA	CC	CC	TT
6	GG	CC	CC	TT	GG	CC	AA	CC	CC	TT
7	GG	CC	CC	TT	GG	CC	AA	CC	CC	TT
8	GG	CC	CC	TT	GG	CC	AA	CC	CC	TT
9	GG	CC	CC	TT	GG	CC	AA	CC	CC	TT
10	GG	CC	CC	TT	GG	CC	AA	CC	CC	TT
11	GG	CC	CC	TT	GG	CC	AA	CC	CC	TT
12	GG	CC	CC	TT	GG	CC	AA	CC	CC	TT
13	GG	CC	CC	TT	GG	CC	AA	CC	CC	TT
14	GG	CC	CC	TT	GG	CC	AA	CC	CC	TT
15	GG	CC	CC	TT	GG	CC	AA	CC	CC	TT
16	GG	CC	CC	TT	GG	CC	AA	CC	CC	TT
17	GG	CC	CC	TT	GG	CC	AA	CC	CC	TT
18	GG	CC	CC	TT	GG	CC	AA	CC	CC	TT
19	GG	CC	CC	TT	GG	CC	AA	CC	CC	TT
20	GG	CC	CC	TT	GG	CC	AA	CC	CC	TT

## Sheet: Huainan pigs
Sample Name	c.35G>A	c.145C>T	c.196C>T	c.265T>C	c.273G>A	c.312C>T	c.315A>G	c.351C>T	c.358C>T	c.416T>C
1	GA	CT	CT	TC	GA	CT	AG	CT	CT	TC
2	GG	CC	CC	TT	GG	CC	AA	CC	CC	TT
3	GA	CT	CT	TC	GG	CT	AA	CT	CC	TT
4	GA	CT	CT	TC	GA	CT	AG	CT	CT	TC
5	GA	CT	CT	TC	GA	CT	AG	CT	CT	TC
6	GA	CT	CT	TC	GA	CT	AG	CT	CT	TC
7	GA	CT	CT	TC	GA	CT	AG	CT	CT	TC
8	GA	CT	CT	TC	GA	CT	AG	CT	CT	TC
9	GA	CT	CT	TC	GA	CT	AG	CT	CT	TC
10	GA	CT	CT	TC	GA	CT	AG	CT	CT	TC
11	AA	TT	TT	CC	AA	TT	GG	TT	CT	CC
12	GA	CT	CT	TC	GA	CT	AG	CT	CT	TC
13	GA	CT	CT	TC	GA	CT	AG	CT	CT	TC
14	GA	CT	CT	TC	GA	CT	AG	CT	CT	TC
15	GA	CT	CT	TC	GA	CT	AG	CT	CT	TC
16	GA	CT	CT	TC	GA	CT	AG	CT	CT	TC
17	GA	CT	CT	TC	GA	CT	AG	CT	CT	TC
18	GA	CT	CT	TC	GG	CT	AA	CT	CC	TT
19	GA	CT	CT	TC	GA	CT	AG	CT	CT	TC
20	GA	CT	CT	TC	GA	CT	AG	CT	CT	TC
21	GA	CT	CT	TC	GA	CT	AG	CT	CT	TC
22	GA	CT	CT	TC	GA	CT	AG	CT	CT	TC
23	GG	CT	CT	TC	GA	CT	AG	CT	CT	TC
24	GA	CT	CT	TC	GA	CT	AG	CT	CT	TC
25	GA	CT	CT	TC	GA	CT	AG	CT	CT	TC

## Sheet: Wannan pigs
Sample Name	c.35G>A	c.145C>T	c.196C>T	c.265T>C	c.273G>A	c.312C>T	c.315A>G	c.351C>T	c.358C>T	c.416T>C
1	GG	CC	CC	TT	GG	CT	AA	CC	CC	TT
2	GG	CC	CC	TT	GG	CC	AA	CC	CC	TT
3	GG	CC	CC	TT	GG	CC	AA	CC	CC	TT
4	GG	CC	CC	TT	GG	CC	AA	CC	CC	TT
5	GG	CC	CC	TT	GG	CC	AA	CC	CC	TT
6	GG	CC	CC	TT	GG	CC	AA	CC	CC	TT
7	GG	CC	CC	TT	GG	CC	AA	CC	CC	TT
8	GG	CC	CC	CC	GG	TT	AA	CC	CC	TT
9	GG	CC	CC	TT	GG	CC	AA	CC	CC	TT
10	GG	CC	CC	TT	GG	CC	AA	CC	CC	TT
11	GG	CC	CC	TT	GG	CC	AA	CC	CC	TT
12	GG	CC	CC	TT	GA	CC	AA	CT	CC	TT
13	GG	CC	CC	TT	GG	CC	AA	CC	CC	TT
14	GG	CC	CC	TT	GG	CC	AA	CC	CC	TT
15	GG	CC	CC	TT	GG	CC	AA	CC	CC	TT
16	GG	CC	CC	TT	GG	CC	AA	CC	CC	TT
17	GG	CC	CC	TT	GG	CC	AA	CC	CC	TT

## Sheet: Yangxin pigs
Sample Name	c.35G>A	c.145C>T	c.196C>T	c.265T>C	c.273G>A	c.312C>T	c.315A>G	c.351C>T	c.358C>T	c.416T>C
1	GG	CC	CC	TT	GG	CC	AA	CC	CC	TT
2	GG	CC	CC	TT	GG	CC	AA	CC	CC	TT
4	GG	CC	CC	TT	GG	CC	AA	CC	CC	TT
5	GG	CC	CC	TT	GG	CC	AA	CC	CC	TT
6	GG	CC	CC	TT	GG	CC	AA	CC	CC	TT
7	GG	CC	CC	TT	GG	CC	AA	CC	CC	TT
8	GG	CC	CC	TT	GG	CC	AA	CC	CC	TT
9	GG	CC	CC	TT	GG	CC	AA	CC	CC	TT
10	GG	CC	CC	TT	GG	CC	AA	CC	CC	TT
11	GG	CC	CC	TT	GG	CC	AA	CC	CC	TT
12	GG	CC	CC	TT	GG	CC	AA	CC	CC	TT
13	GG	CC	CC	TT	GG	CC	AA	CC	CC	TT
